# Supplementary material for: Biology and Ultrastructural Characterization of Grapevine Badnavirus 1 and Grapevine Virus G
Source: Viruses. 2022 Nov 30;14(12):2695. doi: 10.3390/v14122695 (PMC9787950; doi:10.3390/v14122695)
Supplement: Supplementary file 1 [file viruses-14-02695-s001.zip]

Archive with 2 entries (2 files):
- Supplementary/Supplementary Table S1.xlsx
- Supplementary/Supplementary Table S2.xlsx
