# Supplementary material for: Biology and Ultrastructural Characterization of Grapevine Badnavirus 1 and Grapevine Virus G
Source: Viruses. 2022 Nov 30;14(12):2695. doi: 10.3390/v14122695 (PMC9787950; doi:10.3390/v14122695)
Supplement: Supplementary file 1 [file viruses-14-02695-s001.zip › Supplementary/Supplementary Table S1.xlsx]

## Sheet: List1
Supplementary Table S1. Results of the mechanical inoculation tests for GBV-1 and GVG using different herbaceous test plants, weeds, and grapevine seedlings.
	Virus	Year	Recipient plants	Species	No. of infected plants/No. of used plants
	GBV-1	2020	Herbaceous test plants	Chenopodium murale	0/17
				Nicotiana benthamiana	0/9
			Weeds	Amaranthus retroflexus	0/18
				Ambrosia artemisifolia	0/9
				Chenopodium album	0/10
				Galinsoga parviflora	0/6
			Grapevine seedlings	Vitis vinifera	0/7
			TOTAL		0/76
		2021	Herbaceous test plants	Chenopodium murale	0/15
				Nicotiana benthamiana	0/12
			Weeds	Amaranthus retroflexus	0/15
				Chenopodium album	0/15
				Abuthilon theophrasti	0/15
			TOTAL		0/72
	GVG	2020	Herbaceous test plants	Chenopodium murale	0/17
				Nicotiana benthamiana	0/9
			Weeds	Amaranthus retroflexus	0/18
				Ambrosia artemisifolia	0/9
				Chenopodium album	0/10
				Galinsoga parviflora	0/6
			Grapevine seedlings	Vitis vinifera	0/7
			TOTAL		0/76
		2021	Herbaceous test plants	Chenopodium murale	0/15
				Nicotiana benthamiana	0/12
			Weeds	Amaranthus retroflexus	0/15
				Chenopodium album	0/15
				Abuthilon theophrasti	0/15
			TOTAL		0/72
