# Supplementary material for: Biology and Ultrastructural Characterization of Grapevine Badnavirus 1 and Grapevine Virus G
Source: Viruses. 2022 Nov 30;14(12):2695. doi: 10.3390/v14122695 (PMC9787950; doi:10.3390/v14122695)
Supplement: Supplementary file 1 [file viruses-14-02695-s001.zip › Supplementary/Supplementary Table S2.xlsx]

## Sheet: List1
Supplementary Table S2. Results of the seed transmission trials for GBV-1 and GVG.
	Virus	Grapevine accession	Cultivar	No. of infected seedlings/no. of tested seedlings
	GBV-1	3-L-1	Stara brajda	0/50
		4-H-4	Galac crni	0/45
		4-I-3	Gustopupica	0/68
		5-E-4	Pavicić	0/70
		7-L-1	Mekuja	0/87
		8-E-1	Oskorušica	0/63
		8-F-1	Krstičevica	0/37
			TOTAL	0/420
	GVG	Krk 37	Žlahtina	0/20
		Krk 82		0/20
		Krk 84		0/20
		Krk 85		0/20
		Krk 88		0/20
			TOTAL	0/100
